# Supplementary material for: Tunable Acoustic Tweezer System for Precise Three-Dimensional Particle Manipulation
Source: Micromachines (Basel). 2024 Oct 8;15(10):1240. doi: 10.3390/mi15101240 (PMC11509511; doi:10.3390/mi15101240)
Supplement: Supplementary file 1 [file micromachines-15-01240-s001.zip]

Archive with 6 entries (5 files):
- Supplementary videos/
- Supplementary videos/Video S1.mp4
- Supplementary videos/Video S2.mp4
- Supplementary videos/Video S3.mp4
- Supplementary videos/Video S4.mp4
- Supplementary videos/Video S5.mp4
